# Supplementary material for: The Immunological Contribution of a Novel Metabolism-Related Signature to the Prognosis and Anti-Tumor Immunity in Cervical Cancer
Source: Cancers (Basel). 2022 May 13;14(10):2399. doi: 10.3390/cancers14102399 (PMC9139200; doi:10.3390/cancers14102399)
Supplement: Supplementary file 1 [file cancers-14-02399-s001.zip]

Archive with 7 entries (7 files):
- Figure S1.tif
- Figure S2.tif
- Figure S3.tif
- Figure S4.tif
- Figure S5.tif
- Figure S6.tif
- Table S1.zip
